# Supplementary material for: Gene Expression, Single Nucleotide Variant and Fusion Transcript Discovery in Archival Material from Breast Tumors
Source: PLoS One. 2013 Nov 22;8(11):e81925. doi: 10.1371/journal.pone.0081925 (PMC3838386; doi:10.1371/journal.pone.0081925)
Supplement: Table S1 — Clinical data for each tumor. (XLSX) [file pone.0081925.s004.xlsx]

## Sheet: Table S1
Sample	ER/PR/HER2 status	Tumor size/cm	Tumor grade
BRB123	+ / + / -	1.7	2
BRB144	- / - / +	6	3
BRB147	+ / - / +	3	3
BRB157	+ / + / +	1.3	3
BRB212	- / - / +	2	3
BRB215	+ / + / -	3.5	2
BRB248	+ / + / +	2	2
BRB277	+ / + / +	3	3
MCJBCR-028	+ / + / +	1	2
