# Supplementary material for: Gene Expression, Single Nucleotide Variant and Fusion Transcript Discovery in Archival Material from Breast Tumors
Source: PLoS One. 2013 Nov 22;8(11):e81925. doi: 10.1371/journal.pone.0081925 (PMC3838386; doi:10.1371/journal.pone.0081925)
Supplement: Table S3 — Outliers in lincRNA genes between ScriptSeq and TruSeq libraries constructed from RNA isolated from fresh-frozen tumor (outliers were defined determined as gene expression >1.5*IQR). (XLSX) [file pone.0081925.s006.xlsx]

## Sheet: Table S3
Gene	Number of Samples for which this Gene is an Outlier	Average Log2 Fold Change (TruSeq FROZ/ScriptSeq FROZ)	Higher expression in:	transcript length (bp)
RP11-711K1.8	8	-7.06505	ScriptSeq library	39177
RP11-21J7.1	7	-7.94669	ScriptSeq library	48289
RP11-428L9.1	7	-6.76785	ScriptSeq library	16607
AL132709.5	7	-6.75598	ScriptSeq library	23705
RP11-31E23.1	7	-6.03671	ScriptSeq library	129936
RP11-444D3.1	7	-6.03497	ScriptSeq library	349334
AC074363.1	6	-7.4078	ScriptSeq library	265162
RP11-108M21.1	6	-6.92909	ScriptSeq library	267481
AL132709.8	6	-6.8645	ScriptSeq library	26141
RP11-256I9.1	6	-6.51087	ScriptSeq library	291801
CTB-73N10.1	6	-6.31475	ScriptSeq library	21231
RP11-761E20.1	6	-6.29259	ScriptSeq library	52903
RP11-513H8.1	6	-6.10064	ScriptSeq library	108582
RP11-307P5.1	5	-7.04855	ScriptSeq library	293234
RP11-478K7.2	5	-6.37224	ScriptSeq library	41884
AJ006995.3	5	-5.44987	ScriptSeq library	30374
AC024084.1	4	-6.71138	ScriptSeq library	58907
RP11-123O10.4	4	-6.16524	ScriptSeq library	177286
CTD-2336H13.2	4	-6.13607	ScriptSeq library	191827
RP11-582E3.2	4	-5.98962	ScriptSeq library	56242
RP11-351C8.1	4	-5.93605	ScriptSeq library	23761
RP11-454C18.1	4	-5.79334	ScriptSeq library	20792
RP4-765H13.1	4	-5.721	ScriptSeq library	33936
RP11-202G18.1	4	-5.70676	ScriptSeq library	145590
RP11-314P15.2	3	-7.03282	ScriptSeq library	307447
AC133680.1	3	-6.83265	ScriptSeq library	486386
RP11-13N12.1	3	-6.71201	ScriptSeq library	259926
AC011288.2	3	-6.46117	ScriptSeq library	602758
RP4-544H6.2	3	-6.44117	ScriptSeq library	18131
AC009262.2	3	-6.39283	ScriptSeq library	46817
RP11-1E3.1	3	-6.1921	ScriptSeq library	166350
LINC00500	3	-5.97614	ScriptSeq library	11346
RP11-136K7.2	3	-5.94805	ScriptSeq library	94487
RP11-207N4.3	3	-5.90121	ScriptSeq library	5312
RP11-201E8.1	3	-5.80042	ScriptSeq library	25756
AC016831.7	3	-5.76182	ScriptSeq library	74929
AP001607.1	3	-5.75069	ScriptSeq library	14798
RP11-98O2.1	3	-5.60234	ScriptSeq library	28094
RP11-85I21.1	3	-5.59599	ScriptSeq library	10059
RP11-453O5.1	3	-5.57196	ScriptSeq library	50948
RP11-732M18.3	3	-5.55695	ScriptSeq library	30095
AC104820.2	3	-5.529	ScriptSeq library	297627
RP11-142A5.1	3	-5.48216	ScriptSeq library	176070
LINC00113	3	-5.23758	ScriptSeq library	28854
RP11-319E16.1	2	-6.80119	ScriptSeq library	9154
AC067959.1	2	-6.75322	ScriptSeq library	749784
RP11-6J21.2	2	-6.74668	ScriptSeq library	60054
AC090044.1	2	-6.46895	ScriptSeq library	309784
RP11-6N13.1	2	-6.44209	ScriptSeq library	1009672
RP11-625I7.1	2	-6.37585	ScriptSeq library	99795
RP11-364P22.2	2	-6.30501	ScriptSeq library	29357
CTC-321K16.4	2	-6.2377	ScriptSeq library	5351
RP11-184D12.1	2	-6.21223	ScriptSeq library	313090
RP11-138C24.1	2	-6.14433	ScriptSeq library	30803
RP11-6C14.1	2	-6.06351	ScriptSeq library	111281
RP11-202H2.1	2	-6.06164	ScriptSeq library	239550
RP1-35C21.2	2	-5.98503	ScriptSeq library	204421
RP11-114J13.1	2	-5.97383	ScriptSeq library	203000
AP000473.6	2	-5.92004	ScriptSeq library	61169
RP11-255B23.2	2	-5.89826	ScriptSeq library	9527
LINC00499	2	-5.88847	ScriptSeq library	114633
RP11-138I17.1	2	-5.87674	ScriptSeq library	416076
CTC-552D5.1	2	-5.79885	ScriptSeq library	88054
RP11-501E14.1	2	-5.78225	ScriptSeq library	11706
AC008703.1	2	-5.51949	ScriptSeq library	17720
LINC00314	2	-5.44737	ScriptSeq library	9870
RP11-13N12.2	2	-5.39808	ScriptSeq library	60624
MEG8	2	-5.34716	ScriptSeq library	41229
RP11-281A20.2	2	-5.34281	ScriptSeq library	84623
RP11-547C5.2	2	-5.31116	ScriptSeq library	17232
CTB-111F10.1	2	-5.1692	ScriptSeq library	4665
RP11-22A3.2	2	-5.1222	ScriptSeq library	5860
AC124997.1	2	-5.09307	ScriptSeq library	93960
RP11-255B23.4	2	-4.99441	ScriptSeq library	17587
RP11-120D5.1	2	-4.96821	ScriptSeq library	147298
LINC00478	2	-4.66207	ScriptSeq library	539252
AC018717.1	1	-7.91422	ScriptSeq library	189217
RP11-706F1.1	1	-7.75355	ScriptSeq library	11777
RP11-697M17.1	1	-7.65236	ScriptSeq library	101337
AC092835.2	1	-7.6253	ScriptSeq library	8068
AC105750.1	1	-7.37311	ScriptSeq library	223805
RP11-27M9.1	1	-7.27819	ScriptSeq library	7448
RP11-309I15.1	1	-7.15763	ScriptSeq library	54196
RP11-410D17.2	1	-7.1027	ScriptSeq library	375062
RP11-308N19.1	1	-7.01463	ScriptSeq library	326403
GS1-57L11.1	1	-6.92103	ScriptSeq library	95146
RP11-404I7.2	1	-6.7761	ScriptSeq library	144905
LINC00276	1	-6.74296	ScriptSeq library	690431
AP000235.2	1	-6.74147	ScriptSeq library	217195
RP13-81N3.2	1	-6.74147	ScriptSeq library	27210
RP11-114G22.1	1	-6.72489	ScriptSeq library	474264
RP11-269F21.3	1	-6.71973	ScriptSeq library	245817
AC092684.1	1	-6.7173	ScriptSeq library	602650
RP11-499F3.2	1	-6.67154	ScriptSeq library	210643
RP11-15B24.5	1	-6.61738	ScriptSeq library	154881
RP11-65M17.3	1	-6.56478	ScriptSeq library	228611
RP11-473L15.2	1	-6.54535	ScriptSeq library	25257
AC019330.1	1	-6.50956	ScriptSeq library	219161
RP11-246A10.1	1	-6.49007	ScriptSeq library	33551
KB-1568E2.1	1	-6.46107	ScriptSeq library	60413
RP11-298A8.2	1	-6.45943	ScriptSeq library	65710
CTD-2034I4.1	1	-6.41316	ScriptSeq library	327769
RP11-384J4.2	1	-6.38658	ScriptSeq library	624876
RP3-410C9.1	1	-6.34183	ScriptSeq library	22214
RP11-305F18.1	1	-6.33628	ScriptSeq library	215772
RP11-543G18.1	1	-6.32992	ScriptSeq library	5166
RP13-192B19.2	1	-6.30544	ScriptSeq library	4996
RP11-255B23.3	1	-6.26338	ScriptSeq library	11222
CTD-3179P9.1	1	-6.21544	ScriptSeq library	341027
AC010987.5	1	-6.21378	ScriptSeq library	118473
RP11-690J15.1	1	-6.21162	ScriptSeq library	179431
AC010967.2	1	-6.20813	ScriptSeq library	187343
AL035610.1	1	-6.20352	ScriptSeq library	89197
AC004014.3	1	-6.18982	ScriptSeq library	43213
RP11-89N17.4	1	-6.18982	ScriptSeq library	9988
RP11-231E19.1	1	-6.18322	ScriptSeq library	2763
RP11-553L6.2	1	-6.16764	ScriptSeq library	21891
RP11-348J24.2	1	-6.16189	ScriptSeq library	436719
RP11-252P19.3	1	-6.07895	ScriptSeq library	206227
RP11-666E17.1	1	-6.01495	ScriptSeq library	289347
RP11-482E14.2	1	-5.97473	ScriptSeq library	4937
CTC-254B4.1	1	-5.96809	ScriptSeq library	195817
AC009784.3	1	-5.96625	ScriptSeq library	344501
RP11-610O8.1	1	-5.89724	ScriptSeq library	50299
RP11-413P11.1	1	-5.89616	ScriptSeq library	61653
MIR137HG	1	-5.85521	ScriptSeq library	61605
AC073218.1	1	-5.83289	ScriptSeq library	251552
RP11-123O22.1	1	-5.80993	ScriptSeq library	164826
AC023137.2	1	-5.80449	ScriptSeq library	1905
RP1-251M9.1	1	-5.80449	ScriptSeq library	17212
RP4-660H19.1	1	-5.77491	ScriptSeq library	150219
RP11-292F22.6	1	-5.76965	ScriptSeq library	24648
AP000221.2	1	-5.76671	ScriptSeq library	13535
RP11-526A4.1	1	-5.67807	ScriptSeq library	544216
RP11-436K8.1	1	-5.65344	ScriptSeq library	165953
AAA1	1	-5.57949	ScriptSeq library	525070
RP1-251M9.2	1	-5.52007	ScriptSeq library	10665
AC068286.1	1	-5.5025	ScriptSeq library	21017
AC074112.1	1	-5.50144	ScriptSeq library	68171
AC007403.2	1	-5.49185	ScriptSeq library	67026
RP11-3J1.1	1	-5.49185	ScriptSeq library	284659
RP11-745L13.2	1	-5.44922	ScriptSeq library	45921
AC068196.1	1	-5.42962	ScriptSeq library	29917
RP11-145G20.1	1	-5.42962	ScriptSeq library	508163
AP000797.3	1	-5.42833	ScriptSeq library	183488
AC002383.2	1	-5.42626	ScriptSeq library	50290
RP11-95H11.1	1	-5.42253	ScriptSeq library	1104
RP11-142A23.1	1	-5.41401	ScriptSeq library	5935
RP11-886D15.1	1	-5.41128	ScriptSeq library	163453
RP11-281P23.1	1	-5.35403	ScriptSeq library	8946
AC104135.4	1	-5.32593	ScriptSeq library	2412
AC114765.1	1	-5.32593	ScriptSeq library	345122
RP11-196I18.4	1	-5.16323	ScriptSeq library	4246
RP11-473L15.3	1	-5.10775	ScriptSeq library	14664
AC018359.1	1	-5.10653	ScriptSeq library	403543
RP11-378A12.1	1	-5.06178	ScriptSeq library	33377
CTA-392E5.1	1	-5.04439	ScriptSeq library	111378
RP13-631K18.5	1	-5.04439	ScriptSeq library	2550
AC092415.1	1	-5.02483	ScriptSeq library	31394
CTD-2007L18.5	1	-4.98995	ScriptSeq library	3812
RP11-96P7.1	1	-4.89077	ScriptSeq library	23480
RP11-249C24.10	1	-4.8125	ScriptSeq library	1874
RP11-549K20.1	1	-4.79102	ScriptSeq library	64351
RP11-413G15.1	1	-4.76671	ScriptSeq library	8718
RP11-692P14.1	1	-4.73396	ScriptSeq library	10782
AC007349.4	1	-4.53051	ScriptSeq library	12394
RP11-16M8.2	1	-4.42279	ScriptSeq library	63577
RP11-774D14.1	1	-4.4213	ScriptSeq library	325851
AC069394.1	1	-4.4075	ScriptSeq library	4021
RP11-428L9.2	1	-4.40599	ScriptSeq library	3343
RP11-4K16.2	1	-4.36535	ScriptSeq library	31737
RP11-344F13.1	1	-4.33787	ScriptSeq library	1227
RP11-6I2.4	1	-4.32992	ScriptSeq library	3228
RP11-799O21.2	1	-4.31536	ScriptSeq library	29015
AC008269.2	1	-4.28951	ScriptSeq library	1494
RP11-111A21.1	1	-4.25209	ScriptSeq library	38940
RP11-22P4.1	1	-4.22585	ScriptSeq library	174934
FTX	1	-4.19569	ScriptSeq library	45663
RP11-242O24.3	1	-4.1788	ScriptSeq library	2500
SNHG9	8	5.09828	TruSeq library	550
RP4-798A10.4	6	4.2222	TruSeq library	1114
CTA-250D10.23	5	4.54323	TruSeq library	1077
RP11-33B1.4	4	4.34358	TruSeq library	900
CTD-2562J17.3	3	4.46047	TruSeq library	1678
RP11-672A2.4	3	4.89212	TruSeq library	2543
RP3-406A7.7	3	4.96827	TruSeq library	373
RP11-465B22.5	2	3.35233	TruSeq library	7039
LINC00460	2	3.83293	TruSeq library	1654
RP11-517P14.2	2	4.00499	TruSeq library	1207
AP000439.3	2	4.14887	TruSeq library	2807
AC084018.1	2	4.30815	TruSeq library	8639
RP1-302G2.5	2	4.81471	TruSeq library	1225
AC012322.1	1	3.16993	TruSeq library	101301
AP000475.2	1	3.18763	TruSeq library	50442
RP11-202K23.1	1	3.25634	TruSeq library	189891
RP11-678P16.1	1	3.29684	TruSeq library	2907
AL132709.7	1	3.31615	TruSeq library	3026
LINC00505	1	3.37197	TruSeq library	26652
RP5-898J17.1	1	3.41504	TruSeq library	120056
AC004012.1	1	3.44746	TruSeq library	2163
LL22NC03-2H8.4	1	3.47393	TruSeq library	1061
RP11-540O11.1	1	3.48308	TruSeq library	2531
AC113617.1	1	3.5025	TruSeq library	12227
RP11-60A8.1	1	3.51658	TruSeq library	80987
RP11-611L7.1	1	3.52073	TruSeq library	1568
RP11-317P15.4	1	3.54432	TruSeq library	1375
AC004448.5	1	3.59932	TruSeq library	21592
AC079776.1	1	3.61143	TruSeq library	8360
AC103564.7	1	3.68806	TruSeq library	2230
RP11-528N21.1	1	3.68806	TruSeq library	2302
RP13-870H17.3	1	3.68806	TruSeq library	5869
RP11-326C3.11	1	3.73471	TruSeq library	975
RP13-554M15.6	1	3.74416	TruSeq library	7301
RP1-150O5.3	1	3.78427	TruSeq library	1776
RP11-475B2.1	1	3.80735	TruSeq library	884
RP4-633O19__A.1	1	3.80735	TruSeq library	7891
RP11-83N9.5	1	3.82597	TruSeq library	1616
KLHL7-AS1	1	3.8413	TruSeq library	4475
RP11-108M9.4	1	3.87101	TruSeq library	1111
RP11-817O13.6	1	3.87447	TruSeq library	536
RP11-579D7.4	1	3.88536	TruSeq library	1388
RP11-809H16.5	1	3.89616	TruSeq library	19056
AL928768.3	1	3.92735	TruSeq library	638
AC006445.8	1	3.92811	TruSeq library	1726
AC079776.3	1	3.92811	TruSeq library	23526
RP11-286N22.10	1	3.92811	TruSeq library	3636
AC005013.5	1	3.94902	TruSeq library	3095
RP11-111J6.2	1	3.94902	TruSeq library	818
AC012307.2	1	3.96963	TruSeq library	1410
HAR1A	1	3.98995	TruSeq library	2181
RP11-321F8.4	1	3.98995	TruSeq library	688
RP11-185E8.1	1	4.04924	TruSeq library	1549
AC128709.3	1	4.13386	TruSeq library	13262
RP11-725G5.2	1	4.18763	TruSeq library	5920
AC116609.3	1	4.1964	TruSeq library	7879
RP5-1142J19.1	1	4.22239	TruSeq library	1150
AC018470.4	1	4.23095	TruSeq library	4616
RP11-662J14.2	1	4.25634	TruSeq library	1582
RP11-417L19.4	1	4.29768	TruSeq library	4615
RP5-908M14.5	1	4.29768	TruSeq library	1964
AC147651.3	1	4.39993	TruSeq library	4841
RP11-314C16.1	1	4.39993	TruSeq library	1267
RP11-506N2.1	1	4.39993	TruSeq library	203079
RP5-1172N10.2	1	4.42253	TruSeq library	1039
LINC00256A	1	4.5025	TruSeq library	6855
RP11-2E11.5	1	4.52356	TruSeq library	2901
AC005304.2	1	4.8357	TruSeq library	1189
RP11-25K19.1	1	4.95936	TruSeq library	2306
RP4-555D20.2	1	4.99498	TruSeq library	5066
AC093702.1	1	5.06369	TruSeq library	454
RP11-903H12.3	1	5.08746	TruSeq library	13640
